# Supplementary material for: The Behavior of Some Bacterial Strains Isolated from Fallow Deer Compared to Antimicrobial Substances in Western Romania
Source: Antibiotics (Basel). 2023 Apr 12;12(4):743. doi: 10.3390/antibiotics12040743 (PMC10134966; doi:10.3390/antibiotics12040743)
Supplement: Supplementary file 1 [file antibiotics-12-00743-s001.zip]

Archive with 1 entries (1 files):
- antibiotics-2335407-supplementary.pdf
